# Supplementary material for: Overexpression of Calcineurin B-like Interacting Protein Kinase 31 Promotes Lodging and Sheath Blight Resistance in Rice
Source: Plants (Basel). 2024 May 9;13(10):1306. doi: 10.3390/plants13101306 (PMC11124926; doi:10.3390/plants13101306)
Supplement: Supplementary file 1 [file plants-13-01306-s001.zip]

Archive with 1 entries (1 files):
- plants-2974678-supplementary.xlsx
