# Supplementary material for: Overexpression of Calcineurin B-like Interacting Protein Kinase 31 Promotes Lodging and Sheath Blight Resistance in Rice
Source: Plants (Basel). 2024 May 9;13(10):1306. doi: 10.3390/plants13101306 (PMC11124926; doi:10.3390/plants13101306)
Supplement: Supplementary file 1 [file plants-13-01306-s001.zip › plants-2974678-supplementary.xlsx]

## Sheet: Sheet1
	Table S1. The information of primers used in this study
Primers	Sequences
CIPK31 BD-F	GAATTCATGTATAGGGCTAAGAGG
CIPK31 BD-R	AGATCTCGCCGCGGCGCCGTTGCC
CIPK31-N BD-F	GAATTCATGTATAGGGCTAAGAGG
CIPK31-N BD-R	CCCGGGGGTAGGCTGATCTTCAGT
CIPK31-C BD-F	GAATTCGATCAGCCTACCTCTATG
CIPK31-C BD-F	GGATCCCGCCGCGGCGCCGTTGCC
CIPK31-nYFP-F	GGGGACAAGTTTGTACAAAAAAGCAGGCTTCATGTATAGGGCTAAGAGGG
CIPK31-nYFP-R	GGGGACCACTTTGTACAAGAAAGCTGGGTGCGCCGCGGCGCCGTTGCCTT
CIPK31-N-nYFP-F	GGGGACAAGTTTGTACAAAAAAGCAGGCTTCATGTATAGGGCTAAGAGGG
CIPK31-N-nYFP-R	GGGGACCACTTTGTACAAGAAAGCTGGGTGGGTAGGCTGATCTTCAGTTT
CIPK31-C-nYFP-F	GGGGACAAGTTTGTACAAAAAAGCAGGCTTCGATCAGCCTACCTCTATGAA
CIPK31-C-nYFP-R	GGGGACCACTTTGTACAAGAAAGCTGGGTGCGCCGCGGCGCCGTTGCCTT
CIPK31 OX-F	AAGCTTATGTATAGGGCTAAGAGG
CIPK31 OX-R	GGGCCCCGCCGCGGCGCCGTTGCC
SLR1 AD-F	GAATTCATGAAGCGCGAGTACCAAGA
SLR1 AD-R	CCCGGGCGCCGCGGCGACGCGCCATG
SLR1-N AD-F	GAATTCATGAAGCGCGAGTACCAAGA
SLR1-N AD-R	GGATCCCTCCTGCGTGTCAACCACCA
SLR1-C AD-F	GAATTCGCTGGGATCCGGCTGGTGCA
SLR1-C AD-R	CCCGGGCGCCGCGGCGACGCGCCATG
SLR1-cCFP-F	GGGGACAAGTTTGTACAAAAAAGCAGGCTTCATGAAGCGCGAGTACCAAGA
SLR1-cCFP-R	GGGGACCACTTTGTACAAGAAAGCTGGGTGACTAGTCGCCGCGGCGACGCGCCA
SLR1-N-cCFP-F	GGGGACAAGTTTGTACAAAAAAGCAGGCTTCATGAAGCGCGAGTACCAAGA
SLR1-N-cCFP-R	GGGGACCACTTTGTACAAGAAAGCTGGGTCCTCCTGCGTGTCAACCACCA
SLR1-C-cCFP-F	GGGGACAAGTTTGTACAAAAAAGCAGGCTTCGGTACCATGGCTGGGATCCGGCTGGTGCA
SLR1-C-cCFP-R	GGGGACCACTTTGTACAAGAAAGCTGGGTGACTAGTCGCCGCGGCGACGCGCCA
Ubi RT-F	CAAGATGATCTGCCGCAAATGC
Ubi RT-R	TTTAACCAGTCCATGAACCCG
Actin RT-F	CTTCATAGGAATGGAAGCTGCGGGTA
Actin RT-R	CGACCACCTTGATCTTCATGCTGCTA
CIPK31 RT-F	TATGATGGGGCAGCTGCAGATAT
CIPK31 RT-R	TAGCTCCAGTAGAAAACCAAGAG
SLR1 RT-F	AAGCGCGAGTACCAAGAAGCC
SLR1 RT-R	GGTGACAGTGGACGAGGTGGA
PBZ1-F	CCCTGCCGAATACGCCTAA
PBZ1-R	CTCAAACGCCACGAGAATTTG
VOZ2-F	GAATTCTCAGACTTGCTCACAACA
VOZ2-R	CTGCAGTGTCCCGTCACTAGGGTT
SLR1-F	GAATTCATGAAGCGCGAGTACCAAGA
SLR1-R	CCCGGGCGCCGCGGCGACGCGCCATG
